# Supplementary material for: Inter-institutional variations in oxytocin augmentation during labour in German university hospitals: a national survey
Source: BMC Pregnancy Childbirth. 2019 Jul 9;19:238. doi: 10.1186/s12884-019-2348-x (PMC6617790; doi:10.1186/s12884-019-2348-x)
Supplement: Supplementary file 1 — Table S1. The questionnaire was used in the national survey: Inter-institutional variations in oxytocin augmentation during labour in German university hospitals. It was originally designed according to the NHSLA/CNST standard 2 criterion 5 of the Maternity Clinical Risk Management Standards. Therefore, it includes the following five categories: oxytocin dosage, criteria for oxytocin administration and indications, contraindications, case-specific conditions and the process of developing SOPs. (XLSX 11 kb) [file 12884_2019_2348_MOESM1_ESM.xlsx]

## Sheet: Sheet1
Oxytocin Gesamtdosis (IE)	Art der Infusions-flüssigkeit (z.B. NaCl)	Gesamt-menge der Infusions-flüssigkeit (ml)	Startdosis (mU/min oder ml/h)	Steigerungs-rate (mU/min oder ml/h)	Steigerungs-intervall (min)	Maximal-dosis (mU/min oder ml/h)	Wird Oxytocin anhand der Kontraktionen titriert?	Wie oft werden die Kontraktionen gemessen? (z.B. in 15-min Intervallen)	Gibt es besondere Handlungsanweisungen für Erstgebärende (anhand von Dosis, Steigerungsrate, Wehentätigkeit, Geburtsphase)?	Gibt es besondere Handlungsanweisungen für Mehrgebärende (anhand von Dosis, Steigerungsrate, Wehentätigkeit, Geburtsphase)?	Gibt es besondere Handlungsanweisungen für Frauen mit einer uterinen Narbe (anhand von Dosis, Steigerungsrate, Wehentätigkeit, Geburtsphase)?	Gibt es besondere Handlungsanweisungen für Mehrlingsgeburten (anhand von Dosis, Steigerungsrate, Wehentätigkeit, Geburtsphase)?	Gibt es besondere Handlungsanweisungen für Frühgeburten (anhand von Dosis, Steigerungsrate, Wehentätigkeit, Geburtsphase)?	Wer darf die Infusion starten?	Kriterien für den Start der Oxytocininfusion (z.B. vorher Amniotomie, CTG über ein bestimmtes Intervall)	Kontraindikationen	Wann muss die Infusion gestoppt werden?	Wer hat die Handlungsanweisung verfasst?	War eine Hebamme an der Erstellung beteiligt?
Oxytocin dose	Infusion fluid	Amount	Start dose	Escalation rate	Escalation interval	Maximum dose	Is oxytocin titrated with uterine contractions?	How often are uterine contractions recorded?	Does guideline differ (dose, escalation rate, uterine activity, stage of labour (first or second stage)) for primiparous women?	Does guideline differ (dose, escalation rate, uterine activity, stage of labour (first or second stage)) for multiparous women?	Does guideline differ (dose, escalation rate, uterine activity, stage of labour (first or second stage)) for women with uterine scar?	Does guideline differ (dose, escalation rate, uterine activity, stage of labour (first or second stage)) for women with twin pregnancy?	Does guideline differ (dose, escalation rate, uterine activity, stage of labour (first or second stage)) for women in pre-term labour?	Who can start oxytocin infusion?	Criteria for starting oxytocin infusion	Contraindication to use	Criteria for stopping oxytocin infusion	Who wrote the standard	Did a midwife participate?
